# Supplementary material for: Oral Sensitivity to Flowability and Food Neophobia Drive Food Preferences and Choice
Source: Foods. 2021 May 8;10(5):1024. doi: 10.3390/foods10051024 (PMC8150315; doi:10.3390/foods10051024)
Supplement: Supplementary file 1 [file foods-10-01024-s001.zip]

Archive with 1 entries (1 files):
- foods-1182418-SI.pdf
